# Supplementary material for: Genotype–Phenotype Relationship among 785 Unrelated White Women with Inherited Congenital Factor VII Deficiency: A Three-Center Database Study
Source: J Clin Med. 2023 Dec 21;13(1):49. doi: 10.3390/jcm13010049 (PMC10779797; doi:10.3390/jcm13010049)
Supplement: Supplementary file 1 [file jcm-13-00049-s001.zip]

Archive with 1 entries (1 files):
- jcm-2671474-supplementary.pdf
